# Supplementary material for: A Preprocess Method of External Disturbance Suppression for Carotid Wall Motion Estimation Using Local Phase and Orientation of B-Mode Ultrasound Sequences
Source: Biomed Res Int. 2019 Nov 21;2019:6547982. doi: 10.1155/2019/6547982 (PMC6925731; doi:10.1155/2019/6547982)
Supplement: Supplementary Materials — The first attachment file (Bmode_3layer.zip) is the compressed file of a sequence of synthesized B-mode ultrasound images. These images were generated using Field II software based on the method introduced in this paper. These images simulate a carotid wall motion with external disturbance and were used to evaluate the disturbance suppression method introduced in this paper. The second and third files (Bmode clinical(1).zip and Bmode clinical(2).zip) are compressed files of a sequence of clinical B-mode ultrasound images. These images were obtained from a B-mode video of a patient with moderate carotid atherosclerosis. We choose 300 frame images (from jm297 to jm596, the duration is 10 seconds) to assess the disturbance suppression method introduced in this paper. [file 6547982.f1.zip]

Archive with 3 entries (3 files):
- Bmode_3layer.zip
- Bmode_clinical (1).zip
- Bmode_clinical (2).zip
